# Supplementary material for: Enhanced Tumor-to-Background Contrast with [52Mn]Mn-BPPA-Bevacizumab VEGF-Targeted Immuno-PET in Cervical Cancer
Source: Pharmaceuticals (Basel). 2026 Mar 22;19(3):517. doi: 10.3390/ph19030517 (PMC13028754; doi:10.3390/ph19030517)
Supplement: Supplementary file 1 [file pharmaceuticals-19-00517-s001.zip]

Archive with 1 entries (1 files):
- pharmaceuticals-4185403-supplementary.pdf
